# Supplementary material for: Metabolome and Its Mechanism Profiling in the Synergistic Toxic Effects Induced by Co-Exposure of Tenuazonic Acid and Patulin in Caco-2 Cells
Source: Toxins (Basel). 2024 Jul 15;16(7):319. doi: 10.3390/toxins16070319 (PMC11281550; doi:10.3390/toxins16070319)
Supplement: Supplementary file 1 [file toxins-16-00319-s001.zip]

Archive with 1 entries (1 files):
- toxins-3058855-supplementary.pdf
